# Supplementary material for: High Frequency of Imprinted Methylation Errors in Human Preimplantation Embryos
Source: Sci Rep. 2015 Dec 2;5:17311. doi: 10.1038/srep17311 (PMC4667293; doi:10.1038/srep17311)
Supplement: Supplementary Table 2 [file srep17311-s2.xls]

## Sheet: Sheet1
	Supplementary Table 2. Comparison of imprinted methylation status of patients with single and multiple embryos
			Patients with a Single Embryo												Patients with Multiple Embryos
			3	12	18	8	11	13	15	17	19	20	22	23	6	7	1	2	10	14	16	21	4	9
	Embryo	C1	K												K	K							K	K
			65	K	S										22	33	S					S	19	80
			H	19	62										H	H	62					18	H	H
			38												35P 5M	95P 85M							86P 14M	70P 5M
		C2														K
															H	35	S							S
															61P 11M	H	42							52
																94P 71M
		C3
																	S
																	46
		C4
																	S
																	42
		C5
																	S
																	67
		C6
																	S
																	59
		B1				K	K	K	K		K	K						K		K			K	K
						62	19	70	74	S	37	51	S	S				57	S	76	S	H	48	48
						H	H	H	H	65M 26P	H	H	48M 26P	15				H	33	H	42	66	H	H
						88P 9M	45	89P 4M	61		89P 14M	29						90P 10M		53			89P 9M	H
		B2																K		K			K
																		39	S	16	S		45	S
																		H	36	H	28		H	77M 24P
																		88P 9M		87P 36M			41
		B3
																			S	S
																			63	57
		B4
																				S
																				62
		B5
																				S
																				33
